# Supplementary material for: Increased resistance to sudden noise by audio stimulation during early ontogeny in German shepherd puppies
Source: PLoS One. 2018 May 3;13(5):e0196553. doi: 10.1371/journal.pone.0196553 (PMC5933723; doi:10.1371/journal.pone.0196553)
Supplement: S1 Data — (XLSX) [file pone.0196553.s002.xlsx]

## Sheet: SAS_data
name	sex	mother	treatment	birtweight	testweight	weightgain	Campbeluv_test	birhtdate	testdate	agetest_days	loud_alone_log	load_shovel_log	loud_room_log	LitterID
Fabian	male	Arven	kontrola	0.55	6.87	0.13	2	22FEB2011	12APR2011	49	1.60944	1.09861	1.60944	Arven_Harry_Hartis
Fatina	female	Arven	kontrola	0.5	5.2	0.1	2	22FEB2011	12APR2011	49	1.60944	1.60944	1.60944	Arven_Harry_Hartis
Lesk	male	Gena	kontrola	0.6	8.02	0.15	2.5	06AUG2009	24SEP2009	49	1.60944	1.60944	1.60944	Gena_Quito
Lokra	female	Gena	kontrola	0.51	5.87	0.11	5	06AUG2009	24SEP2009	49	1.38629	1.60944	1.09861	Gena_Quito
Poet	male	Gena	kontrola	0.58	7	0.13	4	25JUL2010	13SEP2010	50	1.09861	1.38629	1.09861	Gena_Jilek_z_PS
Perela	female	Gena	kontrola	0.49	6.4	0.12	2.5	25JUL2010	13SEP2010	50	1.09861	1.09861	1.09861	Gena_Jilek_z_PS
Ofram	male	Xana	kontrola	0.64	6.18	0.12	2	16FEB2008	04APR2008	48	1.38629	1.60944	1.60944	Xana_Qardan
Ornela	female	Xana	kontrola	0.52	6.08	0.12	2.5	16FEB2008	04APR2008	48	1.50408	1.50408	1.60944	Xana_Qardan
Arek	male	Xana	kontrola	0.54	5.29	0.1	2.5	30JUL2008	17SEP2008	49	1.38629	1.38629	1.50408	Xana_Quel
Arisa	female	Xana	kontrola	0.62	4.9	0.09	2	30JUL2008	17SEP2008	49	1.38629	1.60944	1.38629	Xana_Quel
Xivar	male	Xana	kontrola	0.62	5.8	0.11	2	08JAN2010	26FEB2010	49	1.60944	1.60944	1.60944	Xana_Hexx_Hartis_Boh
Xentie	female	Xana	kontrola	0.51	4.25	0.08	5	08JAN2010	26FEB2010	49	1.38629	1.09861	1.38629	Xana_Hexx_Hartis_Boh
Lando	male	Xana	kontrola	0.63	5.17	0.09	2.5	25JUN2010	13AUG2010	49	1.09861	1.60944	1.50408	Xana_Jilek_z_PS
Limek	male	Xana	kontrola	0.52	5.55	0.1	2.5	25JUN2010	13AUG2010	49	1.50408	1.25276	1.60944	Xana_Jilek_z_PS
Odeon	male	Xana	kontrola	0.6	6.7	0.12	3	16MAY2011	04JUL2011	49	1.60944	1.60944	1.60944	Xana_Jango_Clark
Odet	male	Xana	kontrola	0.57	6.4	0.12	2.5	16MAY2011	04JUL2011	49	1.60944	1.60944	1.60944	Xana_Jango_Clark
Ogar	male	Xana	kontrola	0.6	6.8	0.13	2	16MAY2011	04JUL2011	49	1.60944	1.60944	1.60944	Xana_Jango_Clark
Olsen	male	Xana	kontrola	0.51	6.52	0.12	5	16MAY2011	04JUL2011	49	1.38629	1.60944	1.38629	Xana_Jango_Clark
Cariz	male	Arven	radio	0.45	3.5	0.06	3	08OCT2011	25NOV2011	48	1.38629	1.38629	1.60944	Arven_Christan
Cato	male	Arven	radio	0.5	4.86	0.09	5	08OCT2011	25NOV2011	48	1.38629	1.60944	1.60944	Arven_Christan
Cent	male	Arven	radio	0.5	4.35	0.08	2	08OCT2011	25NOV2011	48	1.38629	1.38629	1.60944	Arven_Christan
Cibor	male	Arven	radio	0.54	4.65	0.09	3	08OCT2011	25NOV2011	48	1.50408	1.50408	1.60944	Arven_Christan
Cara	female	Arven	radio	0.54	4.1	0.07	2.5	08OCT2011	25NOV2011	48	1.60944	1.60944	1.60944	Arven_Christan
Cena	female	Arven	radio	0.5	3.8	0.07	3	08OCT2011	25NOV2011	48	1.60944	1.60944	1.60944	Arven_Christan
Cinka	female	Arven	radio	0.51	4.05	0.07	3	08OCT2011	25NOV2011	48	1.38629	1.38629	1.38629	Arven_Christan
Cuka	female	Arven	radio	0.47	5.4	0.1	5	08OCT2011	25NOV2011	48	0	0	1.60944	Arven_Christan
Dastin	male	Gena	radio	0.43	5.38	0.1	2.5	27OCT2011	16DEC2011	50	1.60944	1.60944	1.60944	Gena_Varok_od_PCR
Dara	female	Gena	radio	0.49	5.26	0.1	2	27OCT2011	16DEC2011	50	1.60944	1.60944	1.60944	Gena_Varok_od_PCR
Debra	female	Gena	radio	0.56	5.48	0.1	2	27OCT2011	16DEC2011	50	1.38629	1.60944	1.60944	Gena_Varok_od_PCR
Diana	female	Gena	radio	0.48	6.46	0.12	4	27OCT2011	16DEC2011	50	1.60944	1.60944	1.38629	Gena_Varok_od_PCR
Edar	male	Xana	radio	0.53	4.35	0.08	2.5	29OCT2011	16DEC2011	48	1.60944	1.60944	1.60944	Xana_Varok_od_PCR
Ejax	male	Xana	radio	0.58	4.67	0.09	2	29OCT2011	16DEC2011	48	1.60944	1.60944	1.60944	Xana_Varok_od_PCR
Elbo	male	Xana	radio	0.52	4.31	0.08	2	29OCT2011	16DEC2011	48	1.50408	1.60944	1.60944	Xana_Varok_od_PCR
Engel	male	Xana	radio	0.5	4.1	0.08	2	29OCT2011	16DEC2011	48	1.38629	1.60944	1.60944	Xana_Varok_od_PCR
Epos	male	Xana	radio	0.47	4.56	0.09	2.5	29OCT2011	16DEC2011	48	1.50408	1.38629	1.60944	Xana_Varok_od_PCR
Erika	female	Xana	radio	0.55	4.88	0.09	2.5	29OCT2011	16DEC2011	48	1.38629	1.60944	1.60944	Xana_Varok_od_PCR
Etka	female	Xana	radio	0.39	3	0.05	2	29OCT2011	16DEC2011	48	1.60944	1.60944	1.60944	Xana_Varok_od_PCR
